# Supplementary material for: Intracellular Metabolomics Identifies Efflux Transporter Inhibitors in a Routine Caco-2 Cell Permeability Assay—Biological Implications
Source: Cells. 2022 Oct 19;11(20):3286. doi: 10.3390/cells11203286 (PMC9601193; doi:10.3390/cells11203286)
Supplement: Supplementary file 1 [file cells-11-03286-s001.zip]

Archive with 1 entries (1 files):
- cells-1947958-supplementary.pdf
